# Supplementary material for: Assembly of a Complete Mitogenome of Chrysanthemum nankingense Using Oxford Nanopore Long Reads and the Diversity and Evolution of Asteraceae Mitogenomes
Source: Genes (Basel). 2018 Nov 12;9(11):547. doi: 10.3390/genes9110547 (PMC6267336; doi:10.3390/genes9110547)
Supplement: Supplementary file 1 [file genes-09-00547-s001.zip]

Archive with 1 entries (1 files):
- genes-383965-supplementary.xlsx
