# Supplementary material for: Assembly of a Complete Mitogenome of Chrysanthemum nankingense Using Oxford Nanopore Long Reads and the Diversity and Evolution of Asteraceae Mitogenomes
Source: Genes (Basel). 2018 Nov 12;9(11):547. doi: 10.3390/genes9110547 (PMC6267336; doi:10.3390/genes9110547)
Supplement: Supplementary file 1 [file genes-09-00547-s001.zip › genes-383965-supplementary.xlsx]

## Sheet: Table S1
Table S1: The sequencing data used for different assemblies of C. nankingense mitogenome
Assembly strategy	Assembly method	Number of reads	Average length (bp)
Illumina-only	spades-K33	40 million	150
	spades-K55	40 million	150
	spades-K77	40 million	150
	spades-K99	40 million	150
	spades-K127	40 million	150
	soapdenovo-K33	40 million	150
	soapdenovo-K55	40 million	150
	soapdenovo-K77	40 million	150
	soapdenovo-K99	40 million	150
	soapdenovo-K127	40 million	150
Hybrid assembly	spades-hybrid-K33	40 million	150
		106723	21391.7
	spades-hybrid-K55	40 million	150
		106723	21391.7
	spades-hybrid-K77	40 million	150
		106723	21391.7
	spades-hybrid-K99	40 million	150
		106723	21391.7
	spades-hybrid-K127	40 million	150
		106723	21391.7
ONT-only	Canu	116898	30260.4

## Sheet: Table S2
Table S2: the information on mitogenomes of 28 Asteraceae species and one Calyceraceae species						Information on the mitogenomes of 28 Asteraceae species and one Calyceraceae species
Family	Subfamily	Tribe	Species	SRA number	Reads number (million)	% GC	Length	k-mer	Contig number		Sequencing depth		Total length		GC content		Note
									Chloroplastid	Mitochondria	Chloroplastid	Mitochondria	Chloroplastid	Mitochondria	Chloroplastid	Mitochondria	Chloroplastid	Mitochondria
Asteraceae	Asteroideae	Heliantheae	Helianthus annuus	-	-	-	-	-	-	-	-	-	151104	300945	0.376198	0.450474	NC_007977.1	NC_023337.1
Asteraceae	Asteroideae	Heliantheae	Helianthus carnosus	SRR6291193, SRR6291196, SRR6291197	54.5	0.38	100	95	6	10	392.847	100.506	127578	285027	0.363532	0.451498	draft	draft
Asteraceae	Asteroideae	Heliantheae	Helianthus heterophyllus	SRR3492259	23.3	0.37	100	91	4	10	523.668	74.5276	132533	255918	0.369292	0.452004	draft	draft
Asteraceae	Asteroideae	Heliantheae	Helianthus praecox	SRR5907751	22.9	0.37	100	95	6	13	1524.65	72.243	126631	293060	0.365574	0.449993	draft	draft
Asteraceae	Asteroideae	Heliantheae	Phoebanthus tenuifolius	SRR3481352	21.5	0.37	100	91	3	11	252.776	19.9626	127083	300078	0.364376	0.44896	draft	draft
Asteraceae	Asteroideae	Heliantheae	Parthenium argentatum	SRR5241418	7.1	0.37	250	127	2	9	461.69	23.9497	127255	271269	0.364952	0.452484	NC_013553.1	draft
Asteraceae	Asteroideae	Eupatorieae	Stevia rebaudiana	SRR6792730	73.4	0.37	150	127	8	15	4647.16	838.775	127342	276984	0.36347	0.453402	draft	draft
Asteraceae	Asteroideae	Eupatorieae	Conoclinium coelestinum	SRR2155068	10.9	0.34	100	91	3	8	626.736	93.6777	126698	208641	0.362887	0.451599	draft	draft
Asteraceae	Asteroideae	Millerieae	Melampodium americanum	SRR6715653, SRR6715654	15.4	0.37	150	127	4	7	235.978	48.6279	128490	199340	0.365919	0.45451	draft	draft
Asteraceae	Asteroideae	Millerieae	Melampodium linearilobum	SRR6715650, SRR6715649	11	0.37	150	127	5	2	205.158	34.7327	128399	186772	0.365517	0.456351	draft	draft
Asteraceae	Asteroideae	Millerieae	Melampodium sericeum	SRR6715645, SRR6715646	11.1	0.37	150	111	5	7	175.256	20.1035	135026	192883	0.370084	0.450931	draft	draft
Asteraceae	Asteroideae	Millerieae	Melampodium glabribracteatum	SRR6715652, SRR6715651	11.6	0.38	150	127	5	8	396.206	20.4507	132149	234980	0.369938	0.454724	draft	draft
Asteraceae	Asteroideae	Astereae	Pityopsis aspera var. aspera	SRR4457830	15.4	0.34	250	127	9	13	776.1	160.507	128866	223855	0.36122	0.452476	draft	draft
Asteraceae	Asteroideae	Astereae	Pityopsis falcata	SRR4457832	4.4	0.36	250	127	5	9	503.993	68.3995	128704	213741	0.360742	0.453802	draft	draft
Asteraceae	Asteroideae	Astereae	Erigeron breviscapus	SRR5006972	36	0.38	100	73	5	5	553.636	201.268	125847	267016	0.358515	0.450205	draft	draft
Asteraceae	Asteroideae	Anthemideae	Chrysanthemum nankingense	this study	40	0.36	150	127	1	1	919.51	104.311	151096	208097	0.374649	0.454115	whole	MH716014
Asteraceae	Asteroideae	Senecioneae	Senecio vulgaris	SRR2155042	8.3	0.35	100	91	4	12	961.379	113.646	126254	328948	0.36147	0.449682	draft	draft
Asteraceae	Cichorioideae	Cichorieae	Tolpis coronopifolia	SRR5870957	116.9	0.39	75	73	4	7	7726.08	535.099	127268	293734	0.362699	0.452712	draft	draft
Asteraceae	Cichorioideae	Cichorieae	Cichorium endivia	SRR2513248	156.3	0.38	100	95	1	7	7897.11	1235.61	127917	280329	0.365854	0.454735	draft	draft
Asteraceae	Cichorioideae	Cichorieae	Cichorium intybus	SRR2518216	149.4	0.37	100	95	5	15	7867.08	998.046	128295	277300	0.365969	0.454501	draft	draft
Asteraceae	Cichorioideae	Cichorieae	Lactuca sativa × Lactuca serriola	SRR1232021	55.5	0.41	100	95	4	14	2333.74	320.548	128148	310432	0.364633	0.453134	NC_007578.1	draft
Asteraceae	Cichorioideae	Vernonieae	Centrapalus pauciflorus	SRR2154068	10.3	0.36	100	91	2	7	1887.81	47.2512	128111	293333	0.366081	0.45206	draft	draft
Asteraceae	Carduoideae	Cardueae	Carthamus persicus	SRR3418275	30.1	0.37	100	91	3	13	7846.83	180.141	128346	299005	0.367327	0.453812	draft	draft
Asteraceae	Carduoideae	Cardueae	Carthamus tinctorius	SRR3418174	43.4	0.37	100	97	4	16	6365.28	380.079	128186	296504	0.367318	0.453815	NC_030783.1	draft
Asteraceae	Carduoideae	Cardueae	Centaurea diffusa	SRR2729212	69.6	0.38	100	93	4	9	3477.25	242.272	127564	303748	0.366741	0.453977	NC_024286.1	draft
Asteraceae	Carduoideae	Cardueae	Cynara cardunculus var. altilis	SRR1826176	50.8	0.36	100	95	6	11	2264.06	385.308	127849	286696	0.366245	0.453902	draft	draft
Asteraceae	Carduoideae	Cardueae	Cynara cardunculus var. scolymus	SRR1914377	178.2	0.36	100	93	4	11	7803.7	1283.53	127643	289352	0.366319	0.453316	draft	draft
Asteraceae	Mutisioideae	Mutisieae	Gerbera hybrida	SRR2154064	10.1	0.36	100	91	3	4	913.841	31.9304	126830	356991	0.366514	0.451345	draft	draft
Calyceraceae	-	-	Nastanthus patagonicus	SRR2153911	12.2	0.3	100	91, 93	2	6	3301.54	75.5723	127480	275276	0.370448	0.4507	draft	draft

## Sheet: Table S3
Table S3: Gene content of C. nankingense and closely related H. annuus mitogenomes
	Category	C. nankingense	H. annuus
Native genes	Complex Ⅰ	nad1, nad2, nad3, nad4, nad4L(2), nad5, nad6, nad7, nad9	nad1, nad2, nad3, nad4, nad4L, nad5, nad6, nad7, nad9
	Complex Ⅱ	sdh4	sdh4Ψ
	Complex Ⅲ	cob	cob
	Complex Ⅳ	cox1, cox2, cox3	cox1, cox2, cox3
	Complex Ⅴ	atp1, atp4, atp6, atp8, atp9, atp9Ψ	atp1, atp4, atp6, atp8, atp9
	Cytochrome c biogenesis	ccmB, ccmC, ccmFc, ccmFN	ccmB, ccmC, ccmFc, ccmFN
	Ribosome large subunit	rpl5, rpl10, rpl16Ψ	rpl5, rpl10, rpl16
	Ribosome small subunit	rps1, rps3, rps4,rps12, rps13, rps19	rps1, rps3, rps4,rps12, rps13, rps19Ψ
	Translocation pathway	mttB	mttB
	Group II introns	ccmFci829, cox2i373, cox2i691, nad1i394*, nad1i477, nad1i669*, nad1i728*, nad2i156, nad2i542*, nad2i709, nad2i1282, nad4i461, nad5i230, nad5i1455*, nad5i1477*, nad5i1872, nad7i140, nad7i209, nad7i676, nad7i917, rps3i74	ccmFci829, cox2i373, cox2i691, nad1i394*, nad1i477, nad1i669*, nad1i728*, nad2i156, nad2i542*, nad2i709, nad2i1282, nad4i461, nad5i230, nad5i1455*, nad5i1477*, nad5i1872, nad7i140, nad7i209, nad7i676, nad7i917, rps3i74
	Intronic ORF	matR	matR
	rRNA genes	rrn5, rrn18, rrn26	rrn5, rrn18, rrn26
	tRNA genes	tRNA-Asn, tRNA-Asp, tRNA-Cys, tRNA-Gln, tRNA-Glu, tRNA-Gly, tRNA-His, tRNA-Lys, tRNA-Met(3), tRNA-Phe, tRNA-Pro, tRNA-Ser(2), tRNA-Thr(2), tRNA-Tyr	tRNA-Asn, tRNA-Asp, tRNA-Cys, tRNA-Gln(2), tRNA-Glu, tRNA-Gly, tRNA-His, tRNA-Lys(2), tRNA-Met(4), tRNA-Phe, tRNA-Pro, tRNA-Ser, tRNA-Thr, tRNA-Tyr
	Hypothetical genes	DNA_polymerase-like	-
Plastid-derived genes	Genes with intact ORFs	pasB_cp	petG_cp
	tRNA genes	tRNA-Trp_cp	tRNA-Trp_cp, tRNA-Val_cp
*trans-spliced introns;
Ψpseudogene.
		trnaAsn-GTT	99,682..99,753
		trnaAsp-GTC	26,710..26,783
		trnaCys-GCA	101,797..101,867
		trnaGln-TTG	198,675..198,746
		trnaGlu-TTC	206,903..206,974
		trnaGly-GCC	195,394..195,466
		trnaHis-GTG	204,875..204,948
		trnaLys-TTT	153,651..153,723
		trnaMet-CAT	4455..4528
		trnaMet-CAT	138,340..138,412
		trnaMet-CAT	140,707..140,779
		trnaPhe-GAA	15,402..15,475
		trnaPro-TGG	15,717..15,791
		trnaSer-GCT	14,950..15,037
		trnaSer-GCT	162,167..162,258
		trnaThr-GGT	77,786..77,859
		trnaThr-TGT	126,710..126,788
		trnaTrp-CCA-cp	164,118..164,191
		trnaTyr-GTA	98,836..98,918

## Sheet: Table S4
Table S4: Summary of C. nankingense and H. annuus mitogenomes
Feature	C. nankingense		H. annuus
	Length (bp)	Percent	Length (bp)	Percent
Size	208097	-	300945	-
GC centent	-	0.4541	-	0.450474
Coding exons	31922	0.1534	30445	0.101165
tRNA coding genes	1440	0.00691985	1393	0.00462875
rRNA coding genes	5963	0.0286549	5776	0.0191929
Intergenic sequences	168772	0.811026	264724	0.879642
Plastid-derived sequences	4126	0.0198273	4543	0.0150958
Repeats	5372	0.0258149	37692	0.125245

## Sheet: Table S5
Table S5: Inferred plastid-derived sequences in the mitogenome of C. nankingense
Genomic region	Identify (%)	L-mt	L-cp	S-mt	E-mt	S-cp	E-cp	genes with intact ORF
mtpt1	98.826	2555	2554	90913	93468	36803	39357	pasB
mtpt2	78.527	1056	1074	163839	164895	65627	64553	tRNA-Trp
mtpt3	93.75	246	255	64056	64302	90484	90739	-
						143482	143221	-
mtpt4	89.098	265	265	47353	47618	78098	77833	-
L-mt: Alignment length in mitogenome;
L-cp: Alignment length in plastome;
S-mt: Start position in mitogenome;
E-mt: End position in mitogenome;
S-mt: Start position in plastome;
E-cp: End position in plastome;

## Sheet: Table S6
Table S6: The identified open reading frames in C. nankingense mitogenome
Name	Start	End	Sequence	DNA_length	Protein_length
orf1	9931	10284	ATGGACATAGTCCTTTCAGGCAGTGGCCGTTTAGTCCATGGTCCATTGGATGGTCGGTGCAAGGCCAGAAATTGGAACACATTGATTCCGCTCGTTCCCGTCCTTCGCTTCAGGGCCTGTCCCTCGGTGTGGTCAGTACTCCATACTGTCGGGCAGCGAAGCTTACACTTGTTCACTAATTATGACGGTTCGCCAGGGCCTCTTTCCTCCTCCCTTTTCTGCTCACTCGTAGGGGTCCGGACCCCACAAAGGGGGAGGGAGTCGACTGAACATCTCAGCCATTGGCGGGAATTTCGCCCGCATCCGATCCCCAATTCTTGTTCACCCCGGATGATCGTGTTGGGTGAATTGTGA	354	118
orf2	24678	24989	ATGCTGTGGCTATGGAGGTGGGGGCTGTCGCCGCCTGATAGAGACAGAAGCGGGGGCCACCGGAGTTATCTGCGTCGAGTGTGTCGATTGAAAGAAAGAAGAGAGACAACTCAAATGTCAGCGCAGAAATCGAAAGAGTCGTGCCGAAAAAAGTGGAATTCTTCTAAGATCCATTGCTCGATTTTTCTGCATGCTCTGCTTCCAAAATGCAGAGAGACTCGCGAGGACAGATCCGGGTTGGTTGGTCCGGAAAGTCATGGGAGAGGCAGGCTAAGTGAAATAATATATTGGTTCTACTATATAATCTTATGA	312	104
orf3	47318	47794	ATGAAAGAAAAAAAAGAAACTGGTTCACGTAAGAATGGACGTCTTGGTTCACGCAAGAGTGCACGTAGAATACCAAAAGGACTTATTCATGTTCAAGCAAGCTTCAACAATACCATTGTGACTGTTACAGATGTAAGGGGTCGGGTGGTTTATTGGGCCTCCGCCGGTACTTGTGGATTCCGGGGTACAAGAAGAGGGACACCATTTGCTGCTCAAACTGCAGCGGGAAATGCTATTCGTACAGTAGTGGAGCAAGGTATGCAACGAGCGGAAGTTATGAAAAAGGGTCCTGGTCTCGGAATCCCATCTTCCAAGGTCAGGAGCCACGGAGCCAGAAGACCGTTCGACGATCCTACTTCTGATGTCATCCCCTTCTGTTCCCTCCCTGTTGAAGATCCC…	477	159
orf4	59305	59784	ATGACTGGTTTTAGGAGATTAGGGTCCCCTTATATTCTCTATCCATCTGCGGGGGGTTTCCGTATCCGTCTCCGCGGAGATCTCCAGATCGTAAGACATTATCGCCTTCGCGGCACTGGACTAGATTTCCGTCATTTCCGGAAAGTGCACGGACAGCCGCCCTTTCCCCTTTTCACAATGTTCGCGCAGTTGCTCACGAATTCAAGTTTGAATGGCCCTTCGAAGTCCCGCACGCTCTTTTTGATCGGGAGCGGGGTGGGCAACTTCCGTCGGTGCTGGCGCCTGCGGCAGCGCCTCTGGAGCCGCCCCCCGTTCTGGAGCCAGCGGGTTCTGAATGACCTCCCTCTCACGGTTAAAAAAGTGGTTAACCATCTCGAAGAAATCCATATCGTCCATCCG…	480	160
orf5	61321	61668	ATGGGAAAAACGAAGGAAGATGGCATAAAATCGTCTATGAGAAAGACCCCACGGAACGATATTGCACGTCTTGTTCCAAACAAGGTTATTCAAAGTCAAACTTCAAACTTCGTTCGAAAAAGTCAAGTACAACTGATGCAGCCAACAAAGAGAAGTCCAAGCAGCAGCCGTCAGCTCCTAACTCTAACGCCTATAGGAAAAAATCTTCACAAGGTCAACGAGGAAAAGCTCCCCCACGTCAAGTCTACAGGCCAACGGGCAAGACCGTCCAATCATCTTTCGAGAATACATATAATCTTCCAAAAAAGACTGCGGACAATCAGACGGAGCAGAATCTTTTTCTTTTAA	348	116
orf6	62365	62679	ATGCTATGCATACCTTCCAACCAATCGGCCAATCACGCTATCCTTACCTTTCAACCAAGCCTTTCGATTCCGCTTCTGCAGCAGTATATAATCTCGGTCCCTTACCTTGATGCCTACAGCTCAACTTCTTTTCCAGTGATGTCAAGAATCTGCAAAATACTGCTTTTTCTTTTTCTTCTTCTTGGTCTCTTCTTTCTAAATGGCATCACGGCTACACGACAGAAAGCGATGCTGCCCACTCCGCCGAAAAAAGGGGGCCGCTTTCTTCCCCCCAAAAATGCCAGTTCCACCATCAGGGCCCAGCAAGCAGCATAA	315	105
orf7	70610	71101	ATGGGACTCACCCTTTACTTGGGAATAGAGAGGGGAAACATAGCATGTCACAAGAGCGAGGCGAGGTTTGGAACTCTACTGCGAGAGGGACGCCTCGCGAGCCGGGCTTTTAGAGATGAGGCCTTTTGGCGAAGCCAAGTCAATTTCGGGCCACCAAACCCTGCAACTGATGAAAAGGCCCTATGGTATGGAGTAAAGGGAAGCGTGTACGTTGTCACACTCCCTGCCTTCCAAAGGTGCCTAGAGGACGGGCCAGACGCAGCAGAGCGACGACCCGGGAGCGGATTCCCCACCGGCGGGGGGGGCAGGAGACGGCCATCTCAAGGCACATCACGACCTACAGGCAACACCGGCGAGACCTGGGAAGGCAACCCGATTGGGAGTCAGAGGATCCATAGT…	492	164
orf8	100271	100624	ATGGGATATTTGAAGAAGCGAAGGTTTGGAACCCTATATACAAGGGGCTGGTCTCGATCCCGCTTGGTGGTGCCCCTCTGGATTATTGTTGACTCAACATTGATTTCGTGCTTGAGTTGGAGGGCTCTACCTCCATCCATCGAGTCAAGTAATTCGCTATCGGAAATTCTTCCGCCGCCTATCTCATGCCATGCTTCTTCTTTCTCCGAATCGGTTCCTAGTGTCAGTCAATCAAGATTCGCCATCAAGGGGGGGAGGACCCACTTTAGGTTAGGCCGGTCTCGTCATTCACGCAATTCCCCCGTCCATCGATTGATCACGCGAGTACGCATCCAGTCAGCGCATAGCGAATGA	354	118
orf9	100789	101100	ATGGCAATCATCACTAGTTTCTCCCGAGGGCATGGTATGGCTTTGTTCTTGGTCTTGTTTAATAGATGTCGAGTGCCGCTTTTCCCCGTCCGAGAATCTCCATCTGCTCTAAGTGGGCGAGCTAGAATCCTTATGTCAGGTTGGTTGTTCAAAAGACTTTCTCTTTACCTTACCCTTTGCATATTCATCTTTTCGAAAGCCCAGACCCATTCTTCTGGATCTGCATTAGTCCTATTCCGGGTGCAAAGCCTCTTCAATAAAGACCTCTTTCTTTCTCCCCCATTTCTCATTTTGTTGATTGAAAGAGAATAA	312	104
orf10	104857	105156	ATGAGCTCTAGCGAACAAATCTTATGTCTTTTTCCCAGAGAAAAATTTCTTTCTACTAGAACAAGTCCGCTGCGAGCCGAGCGAAAAAAAATGACTCAACCGAGCCGAGGCACTATTCACCAAGTGGAACTATATACTATCTTTACTAAGCCCACCGCCCCTTCCCCTATACCTGGCTGCTTCTCGCTTACCAAAGCGTACTTCGTTTCCCGGGACGGGCGGCTCCCTCTTTCTTCCGGTAAGAAAGCGGTTTTTCCCTCAGGTTCCTCCCTGACCTTAGATGGAGAAATAAATGCTTAA	300	100
orf11	116642	117070	ATGATTGAAGGCAGCTATTACCAGACATTTGTAGAACATAGCCTCTCACTCACATACCCTATTCTCTGGGCTTCCAGAATTCATTGTTCTCTCTTGAAAGGTAGGAGTGCGTGGGGCATCCCCAATGACTGTTCCTGGAGTTGGAGGAAATTGCTGAACTTGAGGGGCACTATGAGACCTTTCATCAGGTCCAAAGTGGGTAATGGGGAAGGTACTTTGGTTCGACAATCGGAAATCGCTGGCGGTTGGTCCGGAAAGACATGGGACTTTTTGGGCGTAAAAGTCCTTCTCTTACTGTTGAAGAAAGCGAGAACGGAGAGTACTAAACAAATAGAAGACACCCACTTAGCAGAAGCCATAGATCTTACCAAACTATGTTCTAAAGAGAGTCTGTTTTCT…	429	143
orf12	144315	144668	ATGCTGCTTACTGTAACTGTCAAATTTGATTCCCTTCCCTTTTTGCCGGAGCAGGACACACAGAAATGGAAAAAAAAAGACCTCCTACACGCACGGGAACCAGAACAAAAGAAGGAGATAGGATCCACCTGCACGCCCGAAAGGAACCAAGACCAGCAGTTGCATTTGACCGAGTTGAAGCAGCAGATCCAAGCAATCCTGGGTTCCGTTGACCAAGTGAAGGCTGCATATCGAGGCACTAGTCACGAACGTCCAACTCGAAGCAGCTACTTCACCCCTGGAACAAAGCAGTGGTCCTTCTTCCCCCAGTACCCTCTTTTATACTTTTGGACCTACTCTCTTGCTTTACGTTAG	354	118
orf13	147992	148327	ATGAAGATTCTCAGACGAGGGAATCGTTCCTCTCTAAATAAAAAGAAGCTAGTTCTATTGATAGAGCTTTCACGTCTGCGCATAGAAGACTTTTTTTCCCTTTCATTCCGTTCTTACCATATCATGGGCAGTTGGGTTGGAATCCGTGTGATGGTTCGAAAGTGCTTTCAAATATTCTTCGCATCCCCAGAGAGATACATTGTTTCCATTGTGACTTGGTCGTCAAAAGGGGCACTACTAGTGTTGTGTACTTTTCATTGGAGCACACCTTTCGCTAGGAAGGGATCAGTTACGAGTACGAAATGCTTTTCACATACAAGTCGGATAGCGCGATAA	336	112
orf14	154066	154527	ATGGCTCTCACTGACACCATCTACGAGAAGGTGAGGTCGTCTTTATTTCCAGCCGCCATAAGGTTTCGCCTTAAAGCCTTAAAGACGGAGAAGGGGAGGAGCAGTTATCTATGTAATTACGGTCTTTGTTGGCCGGGGCGAGCACTCTCTTTTCTTTGTCAAATTCCGTCTTACCAAACAAGACTGACTTCTTACCAACCCGCGAAGGGTTGTGAGGCTGGACCAGAGGTACGAAGAATGAATCTATATCTGTGCACGGAAGGGCCGGCGGCCGCTCAACTGTTCGAGCGCAATGCAGTGGTATTGGTTCCGATCGACAAAGGTAGAATGCCTGGTCGAAGGTCCAGTACAGTAGGTAGCAGGCGTGTTCATTTTGGCTCCCGAGCGAGAACGAGAAAT…	462	154
orf15	165490	165867	ATGATCTTGCTCAGTAGGAGGGCTTTCCCCCTTCTGTGCAGCCTGATTCTCTCTCTGGAAATGAGGGTGCCCTCGATTGACATTTATCATCGAATAAGGAATCCTTCCATGGATGAGAAGGTTGAGTTACAGTACAGACTCCGTTGGCTTTCGCAAGGAAGCATCTCGAAAGTTCCGCAATCTATGGTTGATGCCTCACTCGAACTCTATCCCATACCCTACTCGATGCTGAAGCTACTCCGCCTTTCGGAACCCAAAAAGAAAGCCGGGCGCTTGGGAAGCTATGCAAAACCTGAAAAAAAGAATCTGCTTTCCATCTTTGAGCTCAGAGGTTACGATCGTCTCCGCATTAGGCTATTTTTTGAAAAGTATAGCTGA	378	126
orf16	170618	170917	ATGGGACTCTTGGTCCTGATCGAACCTGAGATTCCGACAACCCAGGGAATCGGCAGAAAGAGATGGGTCGGATACTGGAATCTGCCTAAAAGTCCTGACTTTTTCGAGGCAGGGCTTCGATCCGTATCTGGCCAACTCCTCGAACTGCTGGGTGCGACATATTCATGGACTGGCAAAGCGAACTCTCAATTTGATCAGGAGAGCCTAGAGAGCTCTCTATCTTTCCCCAAATTCCGACTAGCGCGGTTCTTTTTCTCGACCAATTTGAATTCTAATTTTTTTTTATTTTCAGTTAAGTAG	300	100
orf17	179656	179970	ATGACAAGCGCTTTAATTTGGCAAGTCTCTTCCGGATCGAGTGAAAGTGGAAATGCAACAAGTCTTCCGGCTTTGGAGTCTTCCTCGAGCAGTGAATCATTGGCTACGTTTAGAGCCGAAATCGCAGCCGAGAGAACGAAGCTGAGATTTATGCTCGCATACGAAGTCTCCAGAGCCGTGATTACTACAACCTTCCTCCCCAGAATAATCCTGGGGAGTATGAGGGGCTTGTTCGCGATCACTTGGATCAAGCTCTCAATGTTCCCCATTATAGGAACATCCTGGATATGGAATATTTTGAACTCACAGTATTAG	315	105
orf18	207123	208019	ATGCATTCTCCAATACTAAGAAGGTGTCTCGGTACAGTGGTAACAATTTCTTTTTGGCATTTTCTAGGGGCAGAGGGGCTCACTCAAGGTTCAACCCCTTCTTTGATTTTATTTTGGGTTGCTTTAATCACTTTAATCCTTATTTATCGAATAAGGATTTCAAAGGGTAAAAATTGTTATATTATTTTATTCTTTATTTATTTGCTAATTGTCGTGTTGGCTGCTTGTTTTCGATCTTTTTTGTTTTCTTTGCTCTCGGGGACCGTTGTTTTCTTTTTTGGTAGCCAAGAAGGAAGTCTTTCTCTTCCGGACCCTTCTCCCGGCCCATCGGGCTCTGAGAATTGGGATTCTTCCTTCGCGATCGATGTGTTGTTGGAAGAATGGCCAACAACAACGGGC…	897	299
orf19	194373	194675	ATGTTTTCTTTAATGGGGGCGCTTCATATTTTCCTTAACCTAATTAATAAGCCCCAGGGGAGAATGATGATGGAGAAGTATTGCGGCCTTCTCCTGTTCATCAACTCTAACCGCATTCTTCTGCAGTTGATGTTACGGATCAGCCTCACGCTTCAAGCAGCTTTGCTCAGCATCTTCTGCCGATTGTCAGCCTGTTCAGCTGACCTCAGAGGATTCCAGTCACCCGGCACAGCATGTTTATTCTCGGCAGCGATTACAGTCTCTTTCCCAGGGTCAGACTACTCCATAAGATCAGCAGTCTAG	303	101
orf20	187592	187897	ATGAGAAAATGGGATGATTCCTCAGGCAGTGTAGCTTTGTCGGGGTGCACCTTTGGTAGCAGCGGCATCTCTATTTCTCTCTGCAAATGCATCCCATTGAGACTTCTCCCCCTGGGCAGGATCTTCCAACCTTTCATTCATTTCTTGATCCATCAACCTGGGAGCGAAGCCCTTCATCTTTCTCTTTTTGCTACTAATAACTGGGCTTCCCTTCACCACAAGATGCAAAAGATTGAAGTTTCAAACCTGGCGGTATCACCGTTTAGGAAAAACTGCTTTCGTGCGGTCTCTTTCTTTTTCGGATGA	306	102
orf21	186096	186476	ATGAATAGTGCGGAACTTCTACTCTATGGGGATCCAACGCCTAGCGAGATGGACTTTCTCATGTATACCGATTTTACTTCCTTCCCTTCTTCGGGGACTTCCCCTAGTTTGTCAACTGCGTCCGAGGCGGAGAGTGCTCCGCCTGACTTTGACCGATTGTTTCAGAGAATTTGTGAGGAATACAGCAAGTGTGTGCATGAAGCCGGGAGGGTCTTACCCCCAGAATGGACCATGCCGGACCTTGTTCTGGCAATGCTTGGTGATGAAGCTATTCAGCACGGCTTTCTGACGGATGCCTACTATGATGTGATGTTATGTGGCACTCGTAGTTGGGGATGCGAGGAGCTGCTGAATTTGCTTGATCTAATCAACTATGTATAA	381	127
orf22	163728	164033	ATGAAAATGATGTATGTCCGAATCGATCTCAATGGATCCCTCGTGACTGCCCAGAGGAGAAGAATAGGTAGGGATGACAGGATTGGAACCCGTGAGATTTTTGACCCAAAACAAAGGCGCTACCAAGCTGCGCTACATCCCTTTCAATTGGTCTACAGTGTCATTGTAGAGAATCCCTGCCCTGTTTTCCACATCGGCAATGCACCTCCATCGATATTCAATTTCTCTTGCCATTTCTTCTTTATTGATTTATATACTCATCATCATCCCGCCGATCCCACCAACGCTTTCTTACTTATCTTATGA	306	102
orf23	158129	158428	ATGAGTTCAAAGGAATTAGTTAAGACACGCTTCTTTAGCACAGGCCACGGAGTGAAGTTGGAAGGTTCAATGAACTACGCGAAGGGAAAATCTTGGGCGCTATTGTTGTCTATATACAAGTGGAGTAGACAGCGAGCTCCGCTTGAACAGAAAGCAGCAAGCTGCAAGCACTACTCCAAAAGCAGTGAGCTCCGCAACAAAAGCGAAGCGAGCCGCGGTAGCCTATTCAGTTTTTCAGCTGCATCGTACCGGGAGGGGTCCGTACCTCCTTTAGATAGAGCCCCCCTGCTCCTAATGTAG	300	100
orf24	112903	113205	ATGACTGAGCTTCACTCCTCTCTCGCTGCTACTGAGCTACCGCATTCTCTTCCTGTTGAGGAAAAGAATCTCTTGGTTGTCAATCAGTTTCGTTTGAAACCCCTGGTCGAGCTTCTTTCTTCTGCTTCTTCTGTTGATTTCCCAGTTTTGGTTGATTCTCTGGTATCTGGTCTTGCTGCTCTTCTTTTTCCGCTCTTTCCTTTTCGTTTCATCCGTCCTTTATCTCTCATTCGATATAAGTTCTCCTTTCGTCCTCGGAGTATACTCTCAATTGAAACTTTTTACGCCTCAAAAAAGGGCTAA	303	101
orf25	77063	77419	ATGGGTGTTTTTTTGTGGAAACTAATACTAATTAAGAATGCCATTGCTGTTGATAGCAGTTTTCCCAGGTTTGGAATTCATTTTGCCTCCAAATGTGTTTGCTGTTCCTCTCCTTGCATAGAAAGAGTGGATCACCTCTCTCAAAGTGATATTGCTAGGATAGATAATAGGGTCTCATTTCTCTCCCAGTCTCAATGTGGATTTATTTTAGAAAGCTCCTCTCTTCACCATCTTTTGGCTTCCTGGTTTAATGGTGCCAAATCAAAATCACAGTGTGGCTTTCTTAGGATCATGCTAGTGAGTTGTGCTTGCTGGGAAAGGACATTTTTCTTTATCGAAATTCTCTCATGTCTTTAG	357	119
orf26	73536	75599	ATGATGGTTCATCCTGGTAAAATGATAGAAAAGGATATGATAATTCATACCTACTATAGTGAAGACTATAAAGTCATCCTGGATAGCTTTGAAGAAAGAAGTAGAAAAGTGATGATTGACTTGATCAGTATGATAGAAAGACTTGTGAAACAAGAGAAGAAAGCCAAAACTGTTTACTTCCACAACTTCTCAAGATTCGATGGAATTTTCTTGCTTAAGCACCTTTCTTGTCATCACCCTAAATACAAGATTCAACCACTTATGCGGAACAATAGGCTTTATGAGTTATCAGTCTATTCAGGTAAAGTGATGTTATTCCGCTTCAGGGATTCCTTGAATCTACTCCCTGGTACGCTTCAGAACCTAGCTATGAGTCTATGCCCCGATCTTGGGACTAAA…	2064	688
orf27	72728	73036	ATGGAATCTTTTTCACGTAAGCTGGTGTACAGGTTCATAAAGTCTGCAGCTATAAGCAACAATTTGTTATACGGTCGCCGAGTTTGTTCAAACAAACAGCCTTTTTTGAGTATAGTAGGTCCGGCGTACTCGCGGGGCGAGATTCTTTTCTTAGGCTATAAATGGAGGCTCGAAAAGTGTCTTCACTTCATCAAATTCAAATCAAAGAAATTGAGTACTAGCACGTATGGCTATGGATGCTGCAAACAGGCTTTCTGCAATTGCTGCCGAAATGGGGCAACTACAAAATCTTATTCAAGAGAGCCGTAG	309	103
orf28	16259	16621	ATGAATTGTTACAATGTGTGCCTCCTTCTGGGGAAGCGCGCATGCAGATACAGGAAGGAAGCTTCTGCACAGCAGACAATGAATCTATGGGTCCCATGCCTTGTTAGACGACCCGTGCCTTCATCCAAACAGGTGCCTCCTAGGCGGAGAGGAGGGCTTAGGATCGCCTTTACCAGGGGGATGAGGATGAGACAGAGTTTACTCCCGCGGCCTCTCGGTAGAAGAGGGAGAAAGCCCAGTCTTCTATCTCAGTCTCAACAGAAGGTAAGAGGAAGGGCCATTCCCTCTTTCCTTCGGGAAGGGCTTAAAAGCGCCTTCATCATGTCAAGCTTCAGGCAAGCGATTGGCTCCAAGGGACTTTAG	363	121
orf29	14509	14934	ATGGAATTTGATGTGCCGGGTTTGGTTGGTTGGTTGCCCGAAGGGCTATCTGATCCGATCAACTGCGTAAGCCGTAGCGCGCTAGCGCGCGTACTATTCCGGGGACTCTATCCAGATCTATGGATCTCCCCAGCATCCAAGCGAGACTCCATCAAAATCTGCCACTCGTTGGGCGACGCCTTCTTTTCTACGAACACCCCACCACTGAATGATGAACTTTGCCAGTTTTCGCCTCCGACCCGACCAGGAGAGAACACAGGGTCAAGCCAAGCCCTTACCCGCCTGAATGGAATTCATATCTCCTTCGTGAAGGGAGAAAGCCCGTGGAACTGGACTGTGACTCTTCTATTACATTATGGAGAAGTCCATTCTCGTCATGGTCGATCCACGTCCTACCGT…	426	142
orf30	7316	8239	ATGAAAAATCAAATCAAAATGAAAAATCAAATGAGTCTTTCTAAATTCTTTAGTTGCGGGGTATACATAAAAATTTTGTTACTGATCGCCGTAGGTCTGTTTTTATATATTGTCTGTTTTTATTTTTTGGGACTCACTTTTTTTTGTACAGCAATGGCACTAGTCGCAGGCTCCATAGGGGCGCAGGGCCTATCTAGCATATTGATCAAAATGGGCTGCTCTTCATCTCTGGCCTTCTTTTTAGGGCTCGCATTTCGAGCCTTCTTCACTACAGGTGTGATCGAAGGAAATATGATGACTCAGTCGAATGGTGAAATCTTCCCCTCCCATTCTGGTTCCGGCGGACCATCACACTCTCACTCCTGGAAGGAAGATTCCTTCGAGATCGATGTGTTGTTG…	924	308

## Sheet: Table S7
Table S7: The repeats in C. nankingense mitogenome
Name	Start	End	Length	Direction	Repeat_lenght	Repeat_distance	Repeat_identity (%)
repeat1	129991	130041	51	reverse	51	16491	98
repeat1	146533	146583	51	reverse	51	16491	98
repeat2	15047	15099	53	reverse	53	19981	98
repeat2	35081	35133	53	reverse	53	19981	98
repeat3	11002	11058	57	reverse	57	96450	96
repeat3	107509	107565	57	reverse	57	96450	96
repeat4	10998	11054	57	reverse	57	96458	96
repeat4	107513	107569	57	reverse	57	96458	96
repeat5	134806	134876	71	reverse	71	6392	97
repeat5	141269	141339	71	reverse	71	6392	97
repeat6	11150	11252	103	reverse	103	96065	98
repeat6	107318	107420	103	reverse	103	96065	98
repeat7	43468	43580	113	reverse	113	24517	99
repeat7	68098	68210	113	reverse	113	24517	99
repeat8	117962	118074	113	reverse	113	21322	98
repeat8	139397	139509	113	reverse	113	21322	98
repeat9	108043	108183	141	reverse	141	64197	99
repeat9	172381	172521	141	reverse	141	64197	99
repeat10	65063	65243	181	reverse	181	50558	99
repeat10	115802	115982	181	reverse	181	50558	99
repeat11	13418	13648	231	reverse	231	131083	99
repeat11	144732	144962	231	reverse	231	131083	99
repeat12	106646	107326	681	reverse	681	60710	99
repeat12	168037	168717	681	reverse	681	60710	99
repeat13	1102	1202	101	forward	101	139982	98
repeat13	141185	141285	101	forward	101	139982	98
repeat14	1580	1669	90	forward	90	30452	97
repeat14	32122	32211	90	forward	90	30452	97
repeat15	1583	1643	61	forward	61	104503	98
repeat15	106147	106207	61	forward	61	104503	98
repeat16	8266	8372	107	forward	107	144321	100
repeat16	152694	152800	107	forward	107	144321	100
repeat17	9390	9534	145	forward	145	110541	98
repeat17	120076	120220	145	forward	145	110541	98
repeat18	11954	12018	65	forward	65	30357	96
repeat18	42376	42440	65	forward	65	30357	96
repeat19	32125	32185	61	forward	61	73961	98
repeat19	106147	106207	61	forward	61	73961	98
repeat20	32203	32254	52	forward	52	147098	100
repeat20	179353	179404	52	forward	52	147098	100
repeat21	116882	116936	55	forward	55	69609	98
repeat21	186546	186600	55	forward	55	69609	98
repeat22	122107	122203	97	forward	97	40239	97
repeat22	162443	162539	97	forward	97	40239	97

## Sheet: Table S8
Table S8: Repeat content among the mitogenome of C. nankingense
Repeat length (bp)	Number of repeats	Total length	Percentage	Direction
				forward	reverse
50-99	12	1540	0.0074	7	5
100-149	7	1646	0.0079	3	4
150-199	1	362	0.0017	1	0
200-249	1	462	0.0022	0	1
250-649	0	0	0	0	0
650-699	1	1362	0.0065	0	1
total	22	5372	0.0258149	11	11

## Sheet: Table S9
Table S9: Recombination frequency of the mitogenome in related to medium repeats
Repeats	Start	End	Direction	Length (bp)	Read number support alternative conformation	Read number support master circle conformation	Rate
R1	1102	1202	+	101	0	155	0
	141185	141285	+		0	168	0
R2	11150	11252	+	103	1	173	0.00578035
	107318	107420	-		0	204	0
R3	8266	8372	+	107	1	177	0.00564972
	152694	152800	+		1	157	0.00636943
R4	43468	43580	+	113	0	181	0
	68098	68210	-		0	177	0
R5	117962	118074	+	113	1	184	0.00543478
	139397	139509	-		0	173	0
R6	108043	108183	+	141	0	198	0
	172381	172521	-		0	173	0
R7	9390	9534	+	145	1	193	0.00518135
	120076	120220	+		0	176	0
R8	65063	65243	+	181	1	182	0.00549451
	115802	115982	-		0	176	0
R9	13418	13648	+	231	3	178	0.0168539
	144732	144962	-		0	182	0
R10	106646	107326	+	681	8	182	0.043956
	168037	168717	-		6	157	0.0382166

## Sheet: Table S10
Table S10: Statistics information of sequenced parital land plant mitogenomes
No	Species	Accession number(s)	Size (bp)	GC content (%)	Family	Order
1	Brassica juncea	NC_016123.1	219766	0.452363	Brassicaceae	Brassicales
2	Brassica rapa	NC_016125.1	219747	0.452398	Brassicaceae	Brassicales
3	Brassica oleracea	NC_016118.1	360271	0.45199	Brassicaceae	Brassicales
4	Brassica napus	NC_008285.1	221853	0.451858	Brassicaceae	Brassicales
5	Brassica nigra	NC_029182.1	232407	0.45314	Brassicaceae	Brassicales
6	Brassica carinata	NC_016120.1	232241	0.453271	Brassicaceae	Brassicales
7	Sinapis arvensis	NC_031896.1	240024	0.452271	Brassicaceae	Brassicales
8	Raphanus sativus	NC_018551.1	258426	0.452137	Brassicaceae	Brassicales
9	Arabidopsis thaliana	NC_001284.2	366924	0.447695	Brassicaceae	Brassicales
10	Batis maritima	NC_024429.1	403930	0.454121	Bataceae	Brassicales
11	Carica papaya	NC_012116.1	476890	0.451171	Caricaceae	Caryophyllales
12	Gossypium raimondii	NC_029998.1	676078	0.449461	Malvaceae	Malvales
13	Gossypium trilobum	NC_035076.1	644460	0.449187	Malvaceae	Malvales
14	Gossypium davidsonii	NC_035075.1	644311	0.44941	Malvaceae	Malvales
15	Gossypium harknessii	NC_027407.1	666081	0.449807	Malvaceae	Malvales
16	Gossypium hirsutum	NC_027406.1	668584	0.449776	Malvaceae	Malvales
17	Gossypium arboreum	NC_035073.1	687482	0.449444	Malvaceae	Malvales
18	Gossypium barbadense	NC_028254.1	677434	0.449774	Malvaceae	Malvales
19	Hibiscus cannabinus	NC_035549.1	569915	0.449121	Malvaceae	Malvales
20	Corchorus capsularis	NC_031359.1	1999602	0.434723	Malvaceae	Malvales
21	Corchorus olitorius	NC_031360.1	1829341	0.428502	Malvaceae	Malvales
22	Beta vulgaris subsp. vulgaris	NC_002511.2	368801	0.438578	Chenopodiaceae	Caryophyllales
23	Beta macrocarpa	NC_015994.1	385220	0.438928	Chenopodiaceae	Caryophyllales
24	Beta vulgaris subsp. maritima	NC_015099.1	364950	0.439074	Chenopodiaceae	Caryophyllales
25	Spinacia oleracea	NC_035618.1	329613	0.434103	Chenopodiaceae	Caryophyllales
26	Silene latifolia	NC_014487.1	253413	0.425586	Caryophyllaceae	Caryophyllales
27	Vigna radiata	NC_015121.1	401262	0.451114	Fabaceae	Fabales
28	Vigna angularis	NC_021092.1	404466	0.451877	Fabaceae	Fabales
29	Glycine max	NC_020455.1	402558	0.450308	Fabaceae	Fabales
30	Millettia pinnata	NC_016742.1	425718	0.45003	Fabaceae	Fabales
31	Populus davidiana	NC_035157.1	779361	0.448203	Salicaceae	Malpighiales
32	Salix purpurea	NC_029693.1	598970	0.449376	Salicaceae	Malpighiales
33	Salix suchowensis	NC_029317.1	644437	0.449836	Salicaceae	Malpighiales
34	Populus tremula x Populus alba	NC_028329.1	783513	0.447457	Salicaceae	Malpighiales
35	Geranium maderense	NC_027000.1	737091	0.423161	Geraniaceae	Geraniales
36	Lagerstroemia indica	NC_035616.1	333948	0.463174	Lythraceae	Myrtales
37	Medicago truncatula	NC_029641.1	271618	0.453895	Fabaceae	Fabales
38	Lotus japonicus	NC_016743.2	380861	0.45395	Fabaceae	Fabales
39	Cucurbita pepo	NC_014050.1	982833	0.427964	Cucurbitaceae	Cucurbitales
40	Cucumis sativus	NC_016005.1	1555935	0.442729	Cucurbitaceae	Cucurbitales
41	Citrullus lanatus	NC_014043.1	379236	0.450788	Cucurbitaceae	Cucurbitales
42	Ziziphus jujuba	NC_029809.1	365190	0.452742	Rhamnaceae	Rosales
43	Cannabis sativa	NC_029855.1	415602	0.455741	Cannabaceae	Rosales
44	Malus x domestica	NC_018554.1	396947	0.454129	Rosaceae	Rosales
45	Salvia miltiorrhiza	NC_023209.1	499236	0.443876	Lamiaceae	Lamiales
46	Ajuga reptans	NC_023103.1	352069	0.450971	Lamiaceae	Lamiales
47	Castilleja paramensis	NC_031806.1	495499	0.435204	Orobanchaceae	Lamiales
48	Mimulus guttatus	NC_018041.1	525671	0.451415	Phrymaceae	Lamiales
49	Utricularia reniformis	NC_034982.1	857234	0.439781	Lentibulariaceae	Lamiales
50	Boea hygrometrica	NC_016741.1	510519	0.432717	Gesneriaceae	Lamiales
51	Hesperelaea palmeri	NC_031323.1	658522	0.444719	Oleaceae	Lamiales
52	Solanum lycopersicum	NC_035963.1	446257	0.450657	Solanaceae	Solanales
53	Solanum pennellii	NC_035964.1	423596	0.449884	Solanaceae	Solanaceae
54	Capsicum annuum	NC_024624.1	511530	0.445247	Solanaceae	Solanales
55	Hyoscyamus niger	NC_026515.1	501401	0.451798	Solanaceae	Solanales
56	Nicotiana tabacum	NC_006581.1	430597	0.44959	Solanaceae	Solanales
57	Nicotiana attenuata	MF579563.1	394341	0.450498	Solanaceae	Solanales
58	Ipomoea nil	NC_031158.1	265768	0.444497	Convolvulaceae	Solanales
59	Rhazya stricta	NC_024293.1	548608	0.436771	Apocynaceae	Gentianales
60	Asclepias syriaca	NC_022796.1	682498	0.434268	Apocynaceae	Gentianales
61	Diplostephium hartwegii	NC_034354.1	277718	0.44893	Asteraceae	Asterales
62	Helianthus annuus	NC_023337.1	300945	0.450474	Asteraceae	Asterales
63	Platycodon grandiflorus	NC_035958.1	1249593	0.438897	Campanulaceae	Asterales
64	Daucus carota	NC_017855.1	281132	0.454185	Apiaceae	Apiales
65	Bupleurum falcatum	NC_035962.1	463792	0.451935	Apiaceae	Apiales
66	A. arguta	this study	792319	0.462157	Actinidiaceae	Ericales
67	A. eriantha	this study	772626	0.461638	Actinidiaceae	Ericales
68	A. chinensis	this study	724256/200567	0.458866/0.458012	Actinidiaceae	Ericales
69	Vaccinium macrocarpon	NC_023338.1	459678	0.453346	Ericaceae	Ericales
70	Vitis vinifera	NC_012119.1	773279	0.441446	Vitaceae	Vitales
71	Nelumbo nucifera	NC_030753.1	524797	0.481554	Nelumbonaceae	Proteales
72	Zea perennis	NC_008331.1	570354	0.438849	Poaceae	Poales
73	Zea mays	NC_008332.1	680603	0.438792	Poaceae	Poales
74	Zea luxurians	NC_008333.1	539368	0.439336	Poaceae	Poales
75	Sorghum bicolor	NC_008360.1	468628	0.43727	Poaceae	Poales
76	Tripsacum dactyloides	NC_008362.1	704100	0.439252	Poaceae	Poales
77	Oryza sativa	NC_007886.1	491515	0.438371	Poaceae	Poales
78	Saccharum officinarum	NC_031164.1/LC107875	300784/144698	0.439455/0.43568	Poaceae	Poales
79	Oryza rufipogon	NC_013816.1	559045	0.440374	Poaceae	Poales
80	Oryza minuta	NC_029816.1	515022	0.440472	Poaceae	Poales
81	Triticum aestivum	NC_007579.1	452528	0.44352	Poaceae	Poales
82	Triticum timopheevii	NC_022714.1	443419	0.443506	Poaceae	Poales
83	Triticum aestivum	NC_036024.1	452526	0.443515	Poaceae	Poales
84	Aegilops speltoides	NC_022666.1	476091	0.444251	Poaceae	Poales
85	Phoenix dactylifera	NC_016740.1	715001	0.451441	Arecaceae	Arecales
86	Cocos nucifera	NC_031696.1	678653	0.455224	Arecaceae	Arecales
87	Allium cepa	NC_030100.1	316363	0.453473	Amaryllidaceae	Asparagales
88	Butomus umbellatus	NC_021399.1	450826	0.491001	Butomaceae	Alismatales
89	Stratiotes aloides	NC_035317.1	349058	0.452151	Hydrocharitaceae	Alismatales
90	Zostera marina	NC_035345.1	191481	0.451523	Zosteraceae	Alismatales
91	Spirodela polyrhiza	NC_017840.1	228493	0.457007	Araceae	Alismatales
92	Liriodendron tulipifera	NC_021152.1	553721	0.477038	Magnoliaceae	Magnoliales
93	Ginkgo biloba	NC_027976.1	346544	0.503581	Ginkgoaceae	Ginkgoales
94	Cycas taitungensis	NC_010303.1	414903	0.469189	Cycadaceae	Cycadales
95	Welwitschia mirabilis	NC_029130.1	978846	0.53021	Welwitschiaceae	Welwitschiales
96	Physcomitrella patens	NC_007945	105340	0.405696	Funariaceae	Funariales
97	Psilotum nudum	NC_030952.1/KX171639	364070/264483	0.513561/0.508872	Psilotaceae	Psilotales
Data from NCBI organelle genome database (https://www.ncbi.nlm.nih.gov/genome/browse#!/organelles/) before Oct 17, 2018
				105340
				191481
				219747
				219766
				221853
				228493
				232241
				232407
				240024
				253413
				258426
				265768
				271618
				277718
				281132
				300945
				316363
				329613
				333948
				346544
				349058
				352069
				360271
				364950
				365190
				366924
				368801
				379236
				380861
				385220
				394341
				396947
				401262
				402558
				403930
				404466
				414903
				415602
				423596
				425718
				430597
				443419
				446257
				450826
				452526
				452528
				459678
				463792
				468628
				476091
				476890
				491515
				495499
				499236
				501401
				510519
				511530
				515022
				524797
				525671
				539368
				548608
				553721
				559045
				569915
				570354
				598970
				644311
				644437
				644460
				658522
				666081
				668584
				676078
				677434
				678653
				680603
				682498
				687482
				704100
				715001
				737091
				772626
				773279
				779361
				783513
				792319
				857234
				978846
				982833
				1249593
				1555935
				1829341
				1999602
				300784/144698
				364070/264483
				724256/200567

[truncated: 3 more sheets: Table S11, Table S12, Table S13]
